# Supplementary material for: Ballistic, maximal strength and strength-endurance performance of male handball players: Are they affected by the evaluator’s sex?
Source: PLoS One. 2021 Apr 22;16(4):e0249974. doi: 10.1371/journal.pone.0249974 (PMC8062097; doi:10.1371/journal.pone.0249974)
Supplement: S1 Data — (XLSM) [file pone.0249974.s001.xlsm]

## Sheet: General data
Code	Session_Women	Session_Men	Age	SQ_1RM	BP_1RM	SQ_40	SQ_50	SQ_60	SQ_70	SQ_80	SQ_90	BP_40	BP_50	BP_60	BP_70	BP_80	BP_90
1	2	1	21	120	95	50	60	70	85	95	105	37.5	47.5	57.5	65	75	85
2	2	1	21	73.9	55	30	35	45	52.5	60	70	22.5	27.5	32.5	40	45	50
3	2	1	19	80	45	32.5	40	50	55	65	70	20	22.5	27.5	32.5	35	40
4	2	1	24	95	62	40	50	55	65	75	85	25	30	37.5	42.5	50	55
5	2	1	18	110	81.9	45	55	65	75	85	95	32.5	40	50	57.5	65	72.5
6	2	1	21	110	55	45	55	65	75	85	95	22.5	27.5	32.5	40	45	50
12	1	2	23	145	108	57.5	72.5	87.5	100	115	130	42.5	55	65	75	85	97.5
13	1	2	20	75	62	30	37.5	45	52.5	60	67.5	25	30	37.5	45	50	55
14	1	2	22	100	75	40	50	60	70	80	90	30	37.5	45	52.5	60	67.5
15	1	2	22	100	78	40	50	60	70	80	90	30	40	47.5	55	62.5	70
16	1	2	23	145	108	57.5	72.5	87.5	100	115	130	42.5	55	65	75	85	97.5
17	1	2	33	110	72.5	45	55	65	77.5	90	100	30	35	42.5	50	57.5	65
18	1	2	22	145	95	57.5	72.5	87.5	100	115	130	37.5	47.5	57.5	65	75	85
19	1	2	24	105	70	42.5	52.5	62.5	75	85	95	27.5	35	42.5	50	55	62.5
22	2	1	23	125	100	50	62.5	75	87.5	100	112.5	40	50	60	70	80	90
23	4	1	22	110	82	45	55	65	77.5	90	100	32.5	40	50	57.5	65	72.5

## Sheet: Ballistic_women
Code	CMJ_1	CMJ_2	CMJ_3	CMJ_4	CMJ_5	throw_1	throw_2	throw_3	throw_4	throw_5
1	32.91	35		36.03	34.93		82.6	79.3	79.6	79.7
2	21.54		20.57	19.56	21.94		66.1	66.8	65.3	66.8
3	24.07	24.04	23.14		23.06	61.5	62.8		64.1	63.3
4	27.81	26.2	27.79		25.96	64.6		59.9	60.6	61.6
5		40.85	37.18	37.14	40.2	67		69.9	68.8	72.2
6	24.64	25.88	24.89	24.01			68.3	71.2	68.3	71.2
12	31.03		32.34	33.26	34.01		76.8	73.7	76.2	77.6
13	33.12		34.18	33.94	36.16		65.7	66.3	65.1	65.1
14	35.62		35.22	35.63	36.72	71.3	71.2		72.7	72.7
15	35.41	34.89	36.54	34.49			74.9	76.1	76.1	75.1
16	35.46		36.43	36.12	37.34		89.8	87.8	89	88.2
17		33.45	32.02	30.71	32.32		76.1	77.4	76.8	77.7
18	37.63	40.76	42.24	38.75		71.6		72.4	73.4	73.4
19	32.46	31.29	34.23		30.85		64.7	67.7	65	67.7
22	32.44		31.43	31.18	31.71

## Sheet: Strength_women
ID	SQ_1RM	BP_1RM	SQ_40_1	SQ_40_2	SQ_50_1	SQ_50_2	SQ_60_1	SQ_60_2	SQ_70_1	SQ_70_2	SQ_80_1	SQ_80_2	SQ_90_1	SQ_90_2	BP_40_1	BP_40_2	BP_50_1	BP_50_2	BP_60_1	BP_60_2	BP_70_1	BP_70_2	BP_80_1	BP_80_2	BP_90_1	BP_90_2		SQ_40	SQ_50	SQ_60	SQ_70	SQ_80	SQ_90	BP_40	BP_50	BP_60	BP_70	BP_80	BP_90	SQ_40%RM	SQ_50%RM	SQ_60%RM	SQ_70%RM	SQ_80%RM	SQ_90%RM	BP_40%RM	BP_50%RM	BP_60%RM	BP_70%RM
1	120	95	1.06615	0.887152	1.0444	0.953634	0.932922	0.842415	0.718355	0.695728	0.62126	0.565697	0.555992	0.473577	1.02933	1.10395	0.871653	0.820951	0.749214	0.687237	0.641052	0.605511	0.480136	0.429817	0.346127	0.27759		1.06615	1.0444	0.932922	0.718355	0.62126	0.555992	1.10395	0.871653	0.749214	0.641052	0.480136	0.346127	50	60	70	85	95	105	37.5	47.5	57.5	65
2	73.9	55	0.897295	0.913176	0.901947	0.844551	0.769922	0.763096	0.753054	0.667572	0.630302	0.520418	0.646076	0.576321	1.10058	1.06224	1.01217	0.845591	0.843506	0.849947	0.654261	0.689445	0.54961	0.496935	0.384644	0.431742		0.913176	0.901947	0.769922	0.753054	0.630302	0.646076	1.10058	1.01217	0.849947	0.689445	0.54961	0.431742	30	35	45	52.5	60	70	22.5	27.5	32.5	40
3	80	45	0.810587	0.858805	0.814621	0.766338	0.70109	0.686029	0.670835	0.652554	0.549139	0.572266	0.554512	0.490404	0.948793	0.947998	0.84071	0.89209	0.709282	0.560059	0.626347	0.613359	0.56764	0.43049	0.390209	0.397082		0.858805	0.814621	0.70109	0.670835	0.572266	0.554512	0.948793	0.89209	0.709282	0.626347	0.56764	0.397082	32.5	40	50	55	65	70	20	22.5	27.5	32.5
4	95	62	0.948448	0.906479	0.856407	0.845469	0.821297	0.829773	0.715397	0.673046	0.65431	0.57579	0.470659	0.600889	0.98057	0.94837	0.898167	0.816849	0.588888	0.632721	0.56321	0.668177	0.402546	0.453118	0.375944	0.375317		0.948448	0.856407	0.829773	0.715397	0.65431	0.600889	0.98057	0.898167	0.632721	0.668177	0.453118	0.375944	40	50	55	65	75	85	25	30	37.5	42.5
5	110	81.9	0.871071	0.792009	0.719263	0.69648	0.692114	0.696087	0.616453	0.607105	0.559135	0.508078	0.378225	0.472787	0.970121	0.986605	0.777159	0.813028	0.713341	0.601715	0.570381	0.519596	0.451081	0.411273	0.254116	0.321049		0.871071	0.719263	0.696087	0.616453	0.559135	0.472787	0.986605	0.813028	0.713341	0.570381	0.451081	0.321049	45	55	65	75	85	95	32.5	40	50	57.5
6	110	55	0.845745	1.0952	0.757717	0.783007	0.770586	0.70989	0.650385	0.676878	0.586519	0.625206	0.515629	0.515558	1.04068	0.909361	0.881628	0.904898	0.742556	0.800026	0.548225	0.484688	0.412287	0.419432	0.252563	0.313025		1.0952	0.783007	0.770586	0.676878	0.625206	0.515629	1.04068	0.904898	0.800026	0.548225	0.419432	0.313025	45	55	65	75	85	95	22.5	27.5	32.5	40
12	145	108	0.989319	1.09316	0.916763	1.00492	0.755314	0.812069	0.723604	0.756588	0.658524	0.635386	0.588367	0.551207	1.09098	1.1353	0.946112	0.861858	0.80851	0.762783	0.6581	0.661993	0.522955	0.498846	0.337354	0.321609		1.09316	1.00492	0.812069	0.756588	0.658524	0.588367	1.1353	0.946112	0.80851	0.661993	0.522955	0.337354	57.5	72.5	87.5	100	115	130	42.5	55	65	75
13	75	62	0.905884	1.01255	0.832788	0.817806	0.752169	0.731394	0.693243	0.686411	0.632849	0.682465	0.597914	0.536037	0.987022	1.03725	0.970827	0.926477	0.76915	0.731371	0.534002	0.583475	0.430695	0.383963	0.197938	0.234736		1.01255	0.832788	0.752169	0.693243	0.682465	0.597914	1.03725	0.970827	0.76915	0.583475	0.430695	0.234736	30	37.5	45	52.5	60	67.5	25	30	37.5	45
14	100	75	0.82155	0.793663	0.725012	0.767735	0.712271	0.683348	0.677155	0.663002	0.606741	0.650791	0.445973	0.588274	1.02051	0.988449	0.885118	0.916142	0.786404	0.76659	0.667709	0.651867	0.570299	0.554577	0.371511	0.338259		0.82155	0.767735	0.712271	0.677155	0.650791	0.588274	1.02051	0.916142	0.786404	0.667709	0.570299	0.371511	40	50	60	70	80	90	30	37.5	45	52.5
15	100	78	0.973936		0.868181		0.799345		0.700699		0.645113		0.557602		1.11824		0.839985		0.70764		0.613235		0.539579		0.272727			0.973936	0.868181	0.799345	0.700699	0.645113	0.557602	1.11824	0.839985	0.70764	0.613235	0.539579	0.272727	40	50	60	70	80	90	30	40	47.5	55
16	145	108	0.913086	0.956375	0.829451	0.856531	0.737831	0.758907	0.681307	0.677298	0.589457	0.542665	0.483123	0.356979	1.06344	1.05411	0.792433	0.862238	0.742834	0.761677	0.737873	0.663231	0.562973	0.583479	0.412179	0.41319		0.956375	0.856531	0.758907	0.681307	0.589457	0.483123	1.06344	0.862238	0.761677	0.737873	0.583479	0.41319	57.5	72.5	87.5	100	115	130	42.5	55	65	75
17	110	72.5	0.856165	0.852734	0.731152	0.733936	0.662554	0.730848	0.71092	0.644291	0.655098	0.539291	0.615063	0.490561	1.02695	1.00647	0.93852	0.871365	0.797905	0.774454	0.660044	0.587006	0.534023	0.502497	0.418375	0.367409		0.856165	0.733936	0.730848	0.71092	0.655098	0.615063	1.02695	0.93852	0.797905	0.660044	0.534023	0.418375	45	55	65	77.5	90	100	30	35	42.5	50
18	145	95	0.883564	0.916775	0.763636	0.850418	0.731569	0.72855	0.642267	0.660381	0.597322	0.606647	0.460162	0.475601	0.856773	0.919281	0.787403	0.873394	0.706175	0.710674	0.592918	0.607819	0.48586	0.431142	0.295096	0.286077		0.916775	0.850418	0.731569	0.660381	0.606647	0.475601	0.919281	0.873394	0.710674	0.607819	0.48586	0.295096	57.5	72.5	87.5	100	115	130	37.5	47.5	57.5	65
19	105	70	0.905714	0.890787	0.77494	0.792191	0.732527	0.59753	0.65473	0.599367	0.558474	0.515228	0.417029	0.412474	1.06988	1.05589	0.862309	0.911535	0.7376	0.679499	0.56983	0.579229	0.498935	0.50243	0.370812	0.302578		0.905714	0.792191	0.732527	0.65473	0.558474	0.417029	1.06988	0.911535	0.7376	0.579229	0.50243	0.370812	42.5	52.5	62.5	75	85	95	27.5	35	42.5	50
22	125	100	0.921881	0.93285	0.862223	0.833456	0.838419	0.843348	0.755753	0.689449	0.638094	0.644205	0.565456	0.571657	0.971727	0.941923	0.813698	0.838972	0.744329	0.761116	0.629688	0.690241	0.526472	0.52738	0.429902	0.384193		0.93285	0.862223	0.843348	0.755753	0.644205	0.571657	0.971727	0.838972	0.761116	0.690241	0.52738	0.429902	50	62.5	75	87.5	100	112.5	40	50	60	70
23	110	82	0.960043	0.981737	0.890486	0.872932	0.815641	0.766151	0.732012	0.748344	0.679672	0.721222	0.61982	0.647585	0.977953	1.06053	0.906206	0.900412	0.756475	0.752251	0.625551	0.642351	0.51067	0.472784	0.395986	0.362541		0.981737	0.890486	0.815641	0.748344	0.721222	0.647585	1.06053	0.906206	0.756475	0.642351	0.51067	0.395986	45	55	65	77.5	90	100	32.5	40	50	57.5
27
28
29
30
31
32
33
34
35
36
37
38
39
40
41
42
43
44
45
46
47
48
49
50
51
52
[truncated: 8 more columns]

## Sheet: Reps to failure_women
ID	Reps_SQ	Reps_BP	SQ_1	SQ_2	SQ_3	SQ_4	SQ_5	SQ_6	AVERAGE	BP_1	BP_2	BP_3	BP_4	BP_5	BP_6	BP_7	BP_8	BP_9	BP_10	BP_11	BP_12	BP_13	BP_14	BP_15	BP_16	BP_17	BP_18	BP_19	BP_20
1	6	9	0.523054	0.459435	0.433646	0.463031	0.454718	0.485042	0.469821	0.385294	0.352936	0.344227	0.31779	0.31487	0.249477	0.281211	0.174942	0.0969186						9
2	6	9	0.615135	0.610115	0.556208	0.546181	0.518372	0.568171	0.56903	0.477767	0.507153	0.508793	0.49351	0.434952	0.377683	0.308324	0.278798	0.20125						9
3	6	11	0.514572	0.513741	0.509333	0.512344	0.473864	0.452133	0.495998	0.507044	0.522223	0.53871	0.534243	0.506161	0.478045	0.457229	0.411595	0.34432	0.286792	0.13989				11
4	2	10	0.350842	0.333053					0.341947	0.37893	0.415403	0.345856	0.313581	0.32431	0.274259	0.227279	0.218514	0.178394	0.162047					10
5	6	7	0.476231	0.496293	0.497764	0.500198	0.477759	0.488339	0.489431	0.372842	0.350833	0.303308	0.29724	0.27404	0.207596	0.140466								7
6	6	7	0.504154	0.486157	0.445679	0.471652	0.478208	0.49651	0.480393	0.424544	0.389028	0.34624	0.307404	0.237051	0.207852	0.134697								7
12	6	10	0.647879	0.548012	0.601076	0.549038	0.581604	0.576193	0.583967	0.532398	0.52544	0.454583	0.422753	0.408722	0.362694	0.325373	0.292323	0.234841	0.168985					10
13	4	6	0.617069	0.63308	0.392257	0.524645			0.541763	0.472187	0.358925	0.332438	0.301407	0.253495	0.205344									6
14	6	8	0.621405	0.601154	0.605337	0.603193	0.615196	0.612663	0.609825	0.490147	0.495724	0.444198	0.427074	0.370314	0.347027	0.307992	0.229632							8
15	6	5	0.620077	0.527494	0.473998	0.482776	0.424414	0.403173	0.488655	0.501661	0.392848	0.28378	0.159251	0.114466										5
16	6	11	0.505476	0.462786	0.41949	0.451611	0.426266	0.437117	0.450457	0.470635	0.468537	0.469282	0.481653	0.44884	0.438721	0.405903	0.366494	0.30307	0.215009	0.117582				11
17	6	10	0.543852	0.548988	0.540985	0.538355	0.531586	0.523001	0.537794	0.540644	0.47176	0.460004	0.375358	0.332994	0.339911	0.278353	0.237083	0.217493	0.166389					10
18	6	14	0.55356	0.514105	0.50106	0.508738	0.47744	0.456861	0.501961	0.468054	0.481646	0.470921	0.439837	0.429849	0.419454	0.402377	0.366126	0.348985	0.320331	0.282596	0.236861	0.175185	0.0893528	14
19	5	11	0.49657	0.491879	0.415689	0.408271	0.33656		0.429794	0.497752	0.441382	0.417023	0.405981	0.37195	0.366519	0.312261	0.28227	0.275167	0.233367	0.131357				11
22	6	13	0.571789	0.572678	0.530558	0.527964	0.520168	0.527092	0.541708	0.511877	0.511358	0.484221	0.415684	0.430694	0.427054	0.377059	0.312244	0.27399	0.316998	0.185539	0.26965	0.145017		13
23	6	9	0.651657	0.593113	0.602146	0.595753	0.603748	0.584934	0.605225	0.444026	0.409642	0.372519	0.338727	0.298285	0.313396	0.257668	0.191237	0.173519						9
27
28									0.508611															9.375
29
30
31
32
33
34
35
36
37
38
39
40
41
42
43
44
45
46
47
48
49
50
51
52

## Sheet: Ballistic_Men
ID	CMJ_1	CMJ_2	CMJ_3	CMJ_4	CMJ_5	throw_1	throw_2	throw_3	throw_4	throw_5
1	36.3	36.1	35.98	34.6			73.9	80.4	79.3	80.3
2	21.86	27.61	23.71	24.02		68.3	69.1		69.8	70.2
3	30.57	28.41	28.53	29.32		70.1	65.1		64.5	65.5
4	27.08	26.73		27.67	26.39		62.7	62.2	59.4	59.9
5	35.59		34.63	34.41	35.09		70.6	70.1	71.4	70.4
6		26.25	25.75	25.37	26.92	65.6		65.3	69.9	72.7
12	34.23	32.21		31.56	31.92		74.1	73.1	73.8	75.9
13	37.64	39.72	41.53	39.09		60.8		60.8	64.4	63.1
14	33.01		32.81	34.54	34.85		71.3	69.2	68.3	66.5
15	34.48	33.36	33.94		34.8		73.5	76.8	75.5	75.3
16	38.88	36.39	37.77		38.81	95.8	91.8	94.5		93.3
17	29.81	31.62	33.07		30.31	81.7	76.7		78.9	79.9
18	36.6	34.76	35.72		36.83		75.5	74.4	72.7	73
19	32.71	31.77		32.11	31.69	63.9	62.5		61.7	60.9
22	30.2	32.32	30.56		29.66	74.9	78.3		72.8	74.3
23	44.65	41.14	43.45		40.41	66.2	66.4	67.2	69.6

## Sheet: Strength_NO_1
ID	SQ_1RM	BP_1RM	SQ_40_1	SQ_40_2	SQ_50_1	SQ_50_2	SQ_60_1	SQ_60_2	SQ_70_1	SQ_70_2	SQ_80_1	SQ_80_2	SQ_90_1	SQ_90_2	BP_40_1	BP_40_2	BP_50_1	BP_50_2	BP_60_1	BP_60_2	BP_70_1	BP_70_2	BP_80_1	BP_80_2	BP_90_1	BP_90_2		SQ_40	SQ_50	SQ_60	SQ_70	SQ_80	SQ_90	BP_40	BP_50	BP_60	BP_70	BP_80	BP_90	SQ_40%RM	SQ_50%RM	SQ_60%RM	SQ_70%RM	SQ_80%RM	SQ_90%RM	BP_40%RM	BP_50%RM	BP_60%RM	BP_70%RM
1	120	95	1.05058		0.960032		0.924622		0.860863		0.655659		0.572943		1.04615		0.986937		0.763489		0.592581		0.470498		0.309786			1.05058	0.960032	0.924622	0.860863	0.655659	0.572943	1.04615	0.986937	0.763489	0.592581	0.470498	0.309786	50	60	70	85	95	105	37.5	47.5	57.5	65
2	73.9	55	0.927732		0.872688		0.773521		0.717964		0.599178		0.558048		1.13294		0.853231		0.837021		0.608309		0.552015		0.384619			0.927732	0.872688	0.773521	0.717964	0.599178	0.558048	1.13294	0.853231	0.837021	0.608309	0.552015	0.384619	30	35	45	52.5	60	70	22.5	27.5	32.5	40
3	80	45	0.945393		0.847065		0.707352		0.648327		0.639364		0.530107		0.967289		0.863148		0.733356		0.738035		0.52565		0.489088			0.945393	0.847065	0.707352	0.648327	0.639364	0.530107	0.967289	0.863148	0.733356	0.738035	0.52565	0.489088	32.5	40	50	55	65	70	20	22.5	27.5	32.5
4	95	62	0.876434		0.882542		0.857412		0.690376		0.62355		0.550701		1.0107		0.813086		0.741858		0.48112		0.297554		0.277674			0.876434	0.882542	0.857412	0.690376	0.62355	0.550701	1.0107	0.813086	0.741858	0.48112	0.297554	0.277674	40	50	55	65	75	85	25	30	37.5	42.5
5	110	81.9	0.750233		0.737864		0.674086		0.602106		0.532078		0.492185		0.972799		0.714331		0.634617		0.551765		0.348469		0.211786			0.750233	0.737864	0.674086	0.602106	0.532078	0.492185	0.972799	0.714331	0.634617	0.551765	0.348469	0.211786	45	55	65	75	85	95	32.5	40	50	57.5
6	110	55	0.896927		0.717949		0.744444		0.647409		0.519781		0.45753		0.92856		0.931427		0.777819		0.55916		0.443421		0.191084			0.896927	0.717949	0.744444	0.647409	0.519781	0.45753	0.92856	0.931427	0.777819	0.55916	0.443421	0.191084	45	55	65	75	85	95	22.5	27.5	32.5	40
12	145	108	0.97155	1.00189	0.884659	0.999329	0.875635	0.823742	0.702732	0.794943	0.631737	0.615253	0.583492	0.53326	1.12671	1.02883	0.906147	0.878695	0.711613	0.795183	0.606899	0.56321	0.494242	0.41867	0.330736	0.306081		1.00189	0.999329	0.875635	0.794943	0.631737	0.583492	1.12671	0.906147	0.795183	0.606899	0.494242	0.330736	57.5	72.5	87.5	100	115	130	42.5	55	65	75
13	75	62	0.946821	0.942665	0.909266	0.907137	0.820913	0.817986	0.750542	0.735334	0.690977	0.699526	0.618738	0.567102	1.10361	1.0185	0.949873	0.935801	0.768991	0.699867	0.492723	0.39076	0.379823	0.323119	0.301564	0.306863		0.946821	0.909266	0.820913	0.750542	0.699526	0.618738	1.10361	0.949873	0.768991	0.492723	0.379823	0.306863	30	37.5	45	52.5	60	67.5	25	30	37.5	45
14	100	75	0.875326	0.848757	0.838049	0.769907	0.709351	0.712898	0.670551	0.691813	0.642408	0.612024	0.583191	0.548573	1.03265	1.02568	0.932528	0.951445	0.788141	0.822046	0.716133	0.697317	0.571459	0.571095	0.423648	0.373762		0.875326	0.838049	0.712898	0.691813	0.642408	0.583191	1.03265	0.951445	0.822046	0.716133	0.571459	0.423648	40	50	60	70	80	90	30	37.5	45	52.5
15	100	78	0.859781	0.926241	0.756918	0.833767	0.832748	0.731398	0.760157	0.606203	0.590639	0.603138	0.49756	0.522755	1.06077	1.07636	0.815529	0.769777	0.704697	0.71236	0.561625	0.570211	0.407916	0.404451	0.258337	0.257099		0.926241	0.833767	0.832748	0.760157	0.603138	0.522755	1.07636	0.815529	0.71236	0.570211	0.407916	0.258337	40	50	60	70	80	90	30	40	47.5	55
16	145	108	0.838154	0.891338	0.695963	0.838785	0.698889	0.722708	0.560825	0.635368	0.520048	0.62339	0.393218	0.492383	0.905087	0.991858	0.797924	0.818445	0.700638	0.794691	0.603651	0.611221	0.48057	0.508369	0.343106	0.329154		0.891338	0.838785	0.722708	0.635368	0.62339	0.492383	0.991858	0.818445	0.794691	0.611221	0.508369	0.343106	57.5	72.5	87.5	100	115	130	42.5	55	65	75
17	110	72.5	0.779959	0.830025	0.76243	0.782219	0.729488	0.720493	0.693333	0.631365	0.555895	0.529417	0.514656	0.502787	0.973011	1.04042	0.903473	0.824659	0.736084	0.67313	0.631098	0.607691	0.467251	0.461423	0.367278	0.278187		0.830025	0.782219	0.729488	0.693333	0.555895	0.514656	1.04042	0.903473	0.736084	0.631098	0.467251	0.367278	45	55	65	77.5	90	100	30	35	42.5	50
18	145	95	0.867619	0.879644	0.749281	0.770899	0.669964	0.720688	0.566156	0.624311	0.511585	0.518852	0.404082	0.459699	0.874403	0.955673	0.831425	0.833672	0.686586	0.635382	0.639837	0.596411	0.486492	0.477398	0.353826	0.341046		0.879644	0.770899	0.720688	0.624311	0.518852	0.459699	0.955673	0.833672	0.686586	0.639837	0.486492	0.353826	57.5	72.5	87.5	100	115	130	37.5	47.5	57.5	65
19	105	70	0.830229	0.883326	0.758722	0.761066	0.690151	0.691673	0.607288	0.613424	0.508377	0.568609	0.438411	0.463906	1.02509	1.02705	0.872831	0.842371	0.715492	0.700686	0.541553	0.597782	0.481769	0.423646	0.320333	0.285836		0.883326	0.761066	0.691673	0.613424	0.568609	0.463906	1.02705	0.872831	0.715492	0.597782	0.481769	0.320333	42.5	52.5	62.5	75	85	95	27.5	35	42.5	50
22	125	100	0.849861	0.857815	0.840239	0.81731	0.839312	0.759022	0.774609	0.698002	0.649923	0.545246	0.506182	0.410497	0.943932	0.90358	0.856745	0.875275	0.765011	0.728802	0.652185	0.657324	0.559093	0.522493	0.394746	0.331026		0.857815	0.840239	0.839312	0.774609	0.649923	0.506182	0.943932	0.875275	0.765011	0.657324	0.559093	0.394746	50	62.5	75	87.5	100	112.5	40	50	60	70
23	110	82	0.922661	0.89105	0.89571	0.877771	0.80888	0.793022	0.805517	0.766214	0.669773	0.716574	0.687277	0.592278	0.878292	1.03699	0.827473	0.834436	0.728182	0.709888	0.576822	0.591534	0.512045	0.457676	0.402302	0.338984		0.922661	0.89571	0.80888	0.805517	0.716574	0.687277	1.03699	0.834436	0.728182	0.591534	0.512045	0.402302	45	55	65	77.5	90	100	32.5	40	50	57.5
27
28
29
30
31
32
33
34
35
36
37
38
39
40
41
42
43
44
45
46
47
48
49
50
51
52
[truncated: 8 more columns]

## Sheet: Reps to failure_men
ID	Reps_SQ	Reps_BP	SQ_1	SQ_2	SQ_3	SQ_4	SQ_5	SQ_6	AVERAGE	BP_1	BP_2	BP_3	BP_4	BP_5	BP_6	BP_7	BP_8	BP_9	BP_10	BP_11	BP_12	BP_13	BP_14	BP_15	BP_16	BP_17	BP_18	BP_19	BP_20
1	6	10	0.590908	0.534983	0.481664	0.536808	0.530519	0.507858	0.530457	0.471869	0.43865	0.418809	0.407179	0.371067	0.323615	0.277447	0.293359	0.189829	0.197114						10
2	6	4	0.607685	0.538054	0.515894	0.50494	0.489202	0.520531	0.529384	0.464887	0.333079	0.125987	0.130278												4
3	6	11	0.47014	0.472957	0.460462	0.415328	0.401963	0.307426	0.421379	0.615147	0.587305	0.568375	0.534077	0.512154	0.481351	0.460012	0.41322	0.317273	0.187856	0.15127					11
4	2	8	0.463303	0.464621					0.463962	0.340544	0.393296	0.332848	0.287488	0.269317	0.209397	0.227577	0.12806								8
5	6	8	0.613932	0.592371	0.535624	0.490524	0.491362	0.441884	0.527616	0.472065	0.453727	0.40169	0.379581	0.311656	0.262616	0.238198	0.147316								8
6	6	6	0.457724	0.462031	0.45594	0.412006	0.404602	0.4184	0.435117	0.418149	0.396197	0.353256	0.299543	0.258577	0.166448										6
12	6	8	0.626352	0.577963	0.625698	0.59407	0.583193	0.495022	0.583716	0.481158	0.468127	0.398264	0.327367	0.315781	0.267235	0.193917	0.13619								8
13	6	6	0.641819	0.61923	0.580183	0.562105	0.500727	0.50613	0.568366	0.417636	0.3742	0.289096	0.255109	0.209928	0.100733										6
14	6	10	0.58066	0.577986	0.588173	0.553347	0.563677	0.59931	0.577192	0.540691	0.508581	0.490658	0.447649	0.412308	0.386353	0.346611	0.295202	0.291868	0.161063						10
15	6	3	0.544497	0.54962	0.45525	0.473043	0.46738	0.45495	0.49079	0.427737	0.296906	0.16391													3
16	6	8	0.581917	0.586784	0.544834	0.514812	0.498337	0.546558	0.54554	0.376037	0.405176	0.321707	0.269976	0.184772	0.199831	0.185785	0.0917685								8
17	6	10	0.538986	0.502842	0.507244	0.452954	0.464985	0.511477	0.496415	0.436518	0.374352	0.383074	0.326181	0.305887	0.248248	0.249565	0.228398	0.194322	0.158619						10
18	6	14	0.444912	0.447736	0.473194	0.420975	0.419943	0.388453	0.432535	0.473147	0.479294	0.452198	0.410772	0.405581	0.390083	0.379506	0.374234	0.330985	0.309319	0.298713	0.266291	0.21435	0.121927		14
19	6	12	0.537287	0.495586	0.451819	0.474011	0.477057	0.445027	0.480131	0.487268	0.443712	0.418939	0.415328	0.387968	0.365113	0.329742	0.323743	0.274267	0.238411	0.199437	0.10325				12
22	6	15	0.577824	0.56653	0.550373	0.54904	0.4996	0.46184	0.534201	0.455167	0.472594	0.457759	0.438245	0.429951	0.411172	0.39834	0.370629	0.372543	0.315533	0.30026	0.275812	0.227662	0.172381	0.125293	15
23	6	8	0.633265	0.602365	0.584944	0.537527	0.580471	0.599617	0.589698	0.484097	0.449175	0.430183	0.400511	0.367349	0.316236	0.244351	0.172405								8
27
28									0.512906																8.8125
29
30
31
32
33
34
35
36
37
38
39
40
41
42
43
44
45
46
47
48
49
50
51
52
